# Supplementary material for: Incorporating higher-order representative features improves prediction in network-based cancer prognosis analysis
Source: BMC Med Genomics. 2011 Jan 12;4:5. doi: 10.1186/1755-8794-4-5 (PMC3037289; doi:10.1186/1755-8794-4-5)
Supplement: Additional file 2 — Analysis results. This additional file contains the detailed analysis results for dataset D1-D6. [file 1755-8794-4-5-S2.XLS]

## Sheet: D1
References	Rosenwald et al. (2003)
Disease	MCL
Platform	cDNA
# of genes	8810
sample size	92
Representative features	R3
Estimates (representative features)
	Module #	PC #	Estimate
	2	2	0.024
	2	5	0.046
	2	6	0.141
	2	7	0.001
	2	9	0.071
	2	11	-0.004
	9	1	-0.145
Estimates (genes with the largest regression coefficients)
		UNIQID	Estimate	Gene
		28869	0.034	Hs.458414, Interferon induced transmembrane protein 1 (9-27)
		17333	0.03	Hs.395482, PTK2 protein tyrosine kinase 2
		27752	0.028	Hs.521903, Lymphocyte antigen 6 complex, locus E
		17918	0.027	Hs.75862, SMAD, mothers against DPP homolog 4 (Drosophila)
		24721	0.027	Hs.147433, Proliferating cell nuclear antigen
		27903	0.027	Hs.498313, Adenylosuccinate synthase
		34768	0.026	Hs.529798, Basic transcription factor 3
		27308	0.025	Hs.149239, Ephrin-B2
		28578	0.025	Hs.272062, Protein tyrosine phosphatase, receptor type, F
		17194	0.024	Hs.546245, Chemokine (C-C motif) receptor 5
		17690	0.024	Hs.434059, Ets variant gene 4 (E1A enhancer binding protein, E1AF)
		34679	0.024	Hs.287471, Chromosome 1 open reading frame 43
		27047	0.024	Hs.519057, Neuropeptide Y receptor Y1
		24720	0.024	Hs.381081, Proteasome (prosome, macropain) subunit, beta type, 9 (large multifunctional protease 2)
		24653	0.024	Hs.349283, Chromobox homolog 5 (HP1 alpha homolog, Drosophila)
		27067	0.023
		30280	0.023	Hs.380389, Chromosome 9 open reading frame 77
		25101	0.023	Hs.262150, CD22 antigen
		28344	0.022	Hs.194350, Protein kinase, cAMP-dependent, catalytic, alpha
		27153	0.022	Hs.291533, Son of sevenless homolog 2 (Drosophila)

## Sheet: D2
References	Dave et al. (2004)
Disease	FL
Platform	Affymetrix
# of genes	44928
sample size	187
Representative features	R2
Estimates (representative features)
	Module #	Module #	Estimate
	first PC from each module
	2		-0.000369765
	3		1.15732e-05
	4		0.00016697
	5		7.1876e-05
	6		-3.51888e-05
	7		-0.00108933
	square of the first PC from each module
	2		0.000293301
	4		0.00124656
	5		-0.00293369
	7		0.00709637
	interactions of first PCs from modules
	2	6	0.00105421
	2	7	0.000482631
	3	5	-0.000191597
	5	7	-0.0029894
Estimates (gene interactions with the top 20 largest regression coefficients)
		234764_x_a	216829_at	216365_x_a	216412_x_a	216430_x_a	217258_x_a
	234764_x_a	0.00100236	0.00100071	0.00114361			0.00119969
	215214_at			0.00105838			0.00111028
	216829_at		0.000999057	0.00114172			0.00119771
	211639_x_a			0.00108857			0.00114195
	211645_x_a			0.00110498			0.00115916
	216365_x_a			0.00130476	0.00109404	0.00112596	0.00136874
	216412_x_a						0.00114769
	216430_x_a						0.00118118
	217258_x_a						0.00143586
Gene Information
	UNIQID	Affymetrix ID
	1117390	234764_x_a	LOC96610
	1126197	215214_at	IGLV3-25	immunoglobulin lambda variable 3-25
	1127210	216829_at	CD79A	CD79A antigen (immunoglobulin-associated alpha); immunoglobulin kappa variable group; immunoglobulin lambda variable group; immunoglobulin heavy variable group; immunoglobulin kappa constant; immunoglobulin kappa variable 1-5; immunoglobulin lambda locus; immunoglobulin heavy constant mu; cerebellar degeneration-related protein 2, 62kDa; solute carrier family 14 (urea transporter), member 1 (Kidd…
	1136303	211639_x_a	IGHM	immunoglobulin heavy constant mu
	1136308	211645_x_a	IGKC	immunoglobulin kappa constant
	1138215	216365_x_a	IVD	isovaleryl Coenzyme A dehydrogenase
	1138238	216412_x_a	IVD	isovaleryl Coenzyme A dehydrogenase
	1138241	216430_x_a	IGLV1-40	immunoglobulin lambda variable 1-40
	1138595	217258_x_a	IVD	isovaleryl Coenzyme A dehydrogenase

## Sheet: D3
References	Rosenwald et al. (2002)
Disease	DLBCL
Platform	cDNA
# of genes	7399
sample size	240
Representative features	R3
Estimates (representative features)
	Module #	PC #	Estimate
	2	1	0.0223173
	2	2	-0.0700121
	2	3	-0.0308128
	2	4	0.00958678
	2	5	-0.0280346
	2	6	0.0278987
	2	7	-0.0125437
	2	8	-0.0270992
	2	9	0.0358945
	2	11	-0.0152889
	2	12	0.0384411
	2	13	0.000960013
	2	14	-0.0115451
	2	16	-0.011508
	2	18	-0.0728585
	4	1	-0.00974921
	5	1	0.000960434
	5	2	0.00388674
	5	3	-0.0164037
	5	4	-0.0125204
	12	1	0.0513052
	13	1	0.0106869
Estimates (genes with the largest regression coefficients)
		UNIQID	Estimate	Gene
		24325	0.0188613	Hs.124931, T-cell leukemia/lymphoma 1B
		29272	0.017695	Hs.1051, granzyme B (granzyme 2, cytotoxic T-lymphocyte-associated serine esterase 1)
		29108	-0.0141607	Hs.137569, tumor protein p63
		27093	-0.013802	Hs.82568, cytochrome P450, subfamily XXVIIA (steroid 27-hydroxylase, cerebrotendinous xanthomatosis), polypeptide 1
		24376	-0.0137992	Hs.317970, similar to A47224 thyroxine-binding globulin precursor [H.sapiens]
		29222	-0.0133462
		17280	-0.0127689	Hs.73931, major histocompatibility complex, class II, DQ beta 1
		19373	-0.012477	Hs.198253, major histocompatibility complex, class II, DQ alpha 1
		27510	-0.0124409	Hs.151738, matrix metalloproteinase 9 (gelatinase B, 92kD gelatinase, 92kD type IV collagenase)
		27585	-0.0122146	Hs.198253, major histocompatibility complex, class II, DQ alpha 1
		27587	-0.011998	Hs.198253, major histocompatibility complex, class II, DQ alpha 1
		24203	0.0115083	Hs.371524, ESTs
		17273	-0.011505	Hs.73931, major histocompatibility complex, class II, DQ beta 1
		27766	-0.0114527	Hs.198253, major histocompatibility complex, class II, DQ alpha 1
		25022	0.0114332	Hs.370898, ESTs
		27593	-0.0114111	Hs.111301, matrix metalloproteinase 2 (gelatinase A, 72kD gelatinase, 72kD type IV collagenase)
		24394	-0.0112852	Hs.76807, major histocompatibility complex, class II, DR alpha
		27764	-0.0112681	Hs.73931, major histocompatibility complex, class II, DQ beta 1
		27415	-0.0112423	Hs.352392, major histocompatibility complex, class II, DR beta 5
		27573	-0.0110531	Hs.198253, major histocompatibility complex, class II, DQ alpha 1

## Sheet: D4
References	Sotiriou et al. (2003)
Disease	Breast cancer
Platform	cDNA
# of genes	7650
sample size	98
Representative features	R2
Estimates (representative features)
	Module #	Module #	Estimate
	first PC from each module
	1		0.118675
	2		0.000927295
	3		-0.0115909
	4		0.00363393
	5		0.0175078
	6		-0.000161572
	7		-0.00673151
	10		-0.0031761
	square of the first PC from each module
	2		0.001
	3		-0.026
	5		-0.015
	interactions of first PCs from modules
	1	3	0.009
	1	4	-0.006
	1	5	-0.027
	1	6	0.001
	2	5	-0.003
	2	7	0.098
	3	4	0.001
	3	5	0.054
	5	10	-0.011
	7	10	-0.042
Estimates (1): genes with regression coefficients in the top 20
		Estimate
	Hs.169266	-0.016268
	Hs.179657	-0.0154658
	Hs.184161	0.0144483
	Hs.220529	0.0130523
	Hs.293885	0.0123454
	Hs.297939	0.0117774
	Hs.334562	0.0126436
	Hs.348935	0.0118789
	Hs.365706	-0.0125986
	Hs.5337	0.0111446
	Hs.624	0.0114429
	Hs.74617	0.0145516
Estimates (2): genes with regression coefficients of squares in the top 20
		Hs.2913
	Hs.2913	-0.0198205
Estimates (3): genes with regression coefficients of interactions in the top 20
		Hs.169919	Hs.25647	Hs.2913	Hs.79914	Hs.80988
	Hs.111779			0.0112914
	Hs.136348			0.013444
	Hs.155227	0.012094	0.0140238
	Hs.198689		0.0125747
	Hs.2913				0.0139135	0.0133985
Gene information	Hs.111779	SPARC	SPARC secreted protein, acidic, cysteine-rich (osteonectin)
	Hs.136348	POSTN	POSTN periostin, osteoblast specific factor
	Hs.155227		Human tyrosine kinase (HTK) mRNA, complete cds
	Hs.169266	NPY1R	neuropeptide Y receptor Y1
	Hs.169919	ETFA	electron-transfer-flavoprotein, alpha polypeptide
	Hs.179657	PLAUR	Urokinase Plasminogen Activator Receptor (uPA-R)
	Hs.184161	EXT1	Exostoses (multiple) 1
	Hs.198689	BPAG1	bullous pemphigoid antigen 1
	Hs.220529	CEACAM5	Carcinoembryonic antigen-related cell adhesion molecule 5
	Hs.25647	FOS	FBJ murine osteosarcoma viral oncogene homolog
	Hs.2913	EPHB3
	Hs.293885	GARS	glycyl-tRNA synthetase
	Hs.297939	CTSB	Cathepsin B
	Hs.334562	CDK1	Cyclin-dependent kinase 1
	Hs.348935	IGLL1	Immunoglobulin lambda-like polypeptide 1
	Hs.365706	MGP	Matrix Gla protein
	Hs.5337	IDH2	isocitrate dehydrogenase 2 (NADP+), mitochondrial
	Hs.624	IL8	Interleukin 8
	Hs.74617	DCTN1	dynactin 1 (p150, glued homolog, Drosophila)
	Hs.79914	LUM	lumican
	Hs.80988	COL6A3	collagen type VI alpha 3

## Sheet: D5
References	van't Veer et al. (2002)
Disease	Breast cancer
Platform	Oligonucleotide
# of genes	24481
sample size	78
Representative features	R4
Estimates (representative features)
	(module, PC)	(module, PC)	estimate
	first order terms
	(2, 1)		0.120577
	(2, 2)		-0.0122337
	(2, 3)		-0.00587591
	(2, 4)		0.0356535
	(2, 5)		0.0108636
	(2, 6)		0.000347069
	(2, 8)		-0.00635978
	(2, 9)		-0.0124973
	(2, 10)		0.00428354
	(2, 11)		-0.000830211
	(2, 12)		-0.0115802
	(2, 14)		-0.000167488
	(2, 15)		-0.0270937
	(3, 1)		-0.204809
	(4, 1)		-6.48307e-05
	(5, 2)		-0.00189081
	(7, 1)		0.00157662
	(9, 1)		0.00139821
	squares of PCs
	(2, 3)		-0.0410234
	(2, 5)		-0.00190235
	(2, 8)		-0.00479818
	(2, 10)		-0.0396307
	(2, 11)		-0.00190153
	(4, 1)		0.003846
	(7, 1)		0.0139505
	(9, 1)		0.0135942
	interactions
	(2, 1)	(2, 3)	0.0870254
	(2, 1)	(2, 5)	0.0123764
	(2, 1)	(2, 6)	0.000950865
	(2, 1)	(2, 9)	-0.154373
	(2, 2)	(2, 4)	0.0632438
	(2, 2)	(2, 14)	-0.00191914
	(2, 2)	(3, 1)	-0.0517115
	(2, 2)	(5, 2)	-0.0194749
	(2, 5)	(2, 8)	-0.00671528
	(2, 12)	(2, 15)	0.0936395
	(7, 1)	(9, 1)	0.0139808
Estimates (1): genes with regression coefficients in the top 20
		Estimate
	Hs.14732	0.0411315	ME1	Cytosolic NADP(+) dependent malic enzyme 1
	Hs.1695	0.0572532	MMP12	Matrix metallopeptidase 12 (macrophage elastase)
	Hs.169902	0.0317965	SLC2A1	Solute carrier family 2 (facilitated glucose transporter), member 1
	Hs.18141	0.0359322	LAD1	ladinin 1
	Hs.196384	0.0474833	PTGS2	Prostaglandin-endoperoxide synthase 2 (prostaglandin G/H synthase and cyclooxygenase)
	Hs.2359	-0.0403632	DUSP4	Dual specificity phosphatase 4
	Hs.23838	-0.0319802	CACNA1D	Calcium channel, voltage-dependent, L type, alpha 1D subunit
	Hs.296634	0.0637694	CP	Ceruloplasmin (ferroxidase)
	Hs.30743	0.0632507	PRAME	Preferentially expressed antigen in melanoma
	Hs.53155	0.0413523	CFP	Complement factor properdin
	Hs.57690	0.0890813	CRYBA4	Crystallin, beta A4
	Hs.624	0.0320006	IL8	Interleukin 8
	Hs.75789	0.0324924	NDRG1	N-myc downstream regulated 1
	Hs.79136	-0.0423154	SLC39A6	Solute carrier family 39 (zinc transporter), member 6
	Hs.81934	-0.043343	ACADSB	Acyl-Coenzyme A dehydrogenase, short/branched chain
	Hs.82961	-0.0443342	TFF3	Trefoil factor 3 (intestinal)
	Hs.83169	0.0765871	MMP1	Matrix metallopeptidase 1 (interstitial collagenase)
	Hs.89582	-0.0384861	GRIA2	Glutamate receptor, ionotropic, AMPA 2
	Hs.89666	-0.0374456	AKAP6	A kinase (PRKA) anchor protein 6
	Hs.99910	0.0332424	PFKP	Phosphofructokinase, platelet
Estimates (2): genes with regression coefficients of squares in the top 20
	NA
Estimates (3): genes with regression coefficients of interactions in the top 20
	NA

## Sheet: D6
References	Huang et al. (2003)
Disease	Breast cancer
Platform	Affymetrix
# of genes	12625
sample size	71
Representative features	R4
Estimates (representative features)
	(module, PC)	(module, PC)	estimate
	first order terms
	(2, 2)		0.00949797
	(2, 3)		-0.00033976
	(2, 4)		2.55393e-05
	(2, 5)		8.03277e-05
	(2, 6)		1.29173e-05
	(2, 9)		0.00123445
	(2, 10)		-5.12822e-05
	(2, 16)		7.87239e-06
	(3, 1)		0.00572996
	(3, 4)		-9.0432e-05
	squares of PCs
	(2, 3)		0.0042
	(2, 9)		0.0126
	interactions
	(2, 2)	(2, 3)	-0.0018
	(2, 2)	(2, 5)	0.0004
	(2, 2)	(2, 10)	0.0008
	(2, 2)	(2, 16)	-0.0008
	(2, 2)	(3, 1)	0.022
	(2, 2)	(3, 4)	-0.0058
	(2, 4)	(2, 6)	-0.0008
Estimates (1): genes with regression coefficients in the top 20
		Estimate
	Hs.104105	0.00563097	MEIS2	Meis homeobox 2
	Hs.146847	-0.00299146	TANK	TRAF family member-associated NFKB activator
	Hs.155545	0.00402464	P37NB	37-kd leucine-rich repeat (LRR) protein
	Hs.196177	-0.00776823	PHKG2	Phosphorylase kinase, gamma 2 (testis)
	Hs.239727	0.00281955	DSC2	Desmocollin 2
	Hs.250773	0.00344123	SSR1	Signal sequence receptor, alpha
	Hs.25351	-0.00306669	IRX5	Iroquois homeobox 5
	Hs.32981	0.00376322	SEMA3F	Sema domain, immunoglobulin domain (Ig), short basic domain, secreted, (semaphorin) 3F
	Hs.348601	0.00492581	GPD1	Glycerol-3-phosphate dehydrogenase 1 (soluble)
	Hs.3786	0.00484114	GRM3	Glutamate receptor, metabotropic 3
	Hs.4935	0.00306974	KCTD2	Potassium channel tetramerisation domain containing 2
	Hs.624	0.00438079	IL8	Interleukin 8
	Hs.74571	-0.00384157	ARF1	ADP-ribosylation factor 1
	Hs.76392	-0.00735818	ALDH1A1	Aldehyde dehydrogenase 1 family, member A1
	Hs.7879	-0.00315356	IFRD1	Interferon-related developmental regulator 1
	Hs.79008	0.00338234	SNW1	SNW domain containing 1
	Hs.79402	-0.00361809	POLR2C	Polymerase (RNA) II (DNA directed) polypeptide C, 33kDa
	Hs.82028	0.00310713	TGFBR2	Transforming growth factor, beta receptor II (70/80kDa)
	Hs.84152	0.00277929	CBS	Cystathionine-beta-synthase
	Hs.93913	-0.00293208	IL6	Interleukin 6 (interferon, beta 2)
Estimates (2): genes with regression coefficients of squares in the top 20
	NA
Estimates (3): genes with regression coefficients of interactions in the top 20
	NA
